# Supplementary material for: Automatic Detection, Classification, and Grading of Lumbar Intervertebral Disc Degeneration Using an Artificial Neural Network Model
Source: Diagnostics (Basel). 2023 Feb 10;13(4):663. doi: 10.3390/diagnostics13040663 (PMC9955414; doi:10.3390/diagnostics13040663)
Supplement: Supplementary file 1 [file diagnostics-13-00663-s001.zip]

Archive with 2 entries (1 files):
- diagnostics-2216192-supplementary/
- diagnostics-2216192-supplementary/Video1.mp4
